# Supplementary material for: Neoadjuvant therapy for locally advanced gastric cancer patients. A population pharmacodynamic modeling
Source: PLoS One. 2019 May 9;14(5):e0215970. doi: 10.1371/journal.pone.0215970 (PMC6508715; doi:10.1371/journal.pone.0215970)
Supplement: S1 File — (XLSX) [file pone.0215970.s001.xlsx]

## Sheet: Sheet1
Age	Sex	Weight_loss	ECOG_DIAG	TC_Diag	TC_postQT	Resp_TC	Vol_Diag	Vol_postQT	Vol_postQRT	EUS_Diag	Resp_EUS	EUS_T_Diag	EUS_N_Diag	Tumor	Siewert	Localization_tumor	Diameter_Diag	AP_diag	Differ_AP	Obstruc_pilorus	Gastritis	HelicobacterPilory	Metaplasia	HER2	Barret	LinitisPlastica(1NO;0yes)	Ca19.9	CEA	CA72	Plat_Diag	Leuc_Diag	Neutrs_Diag	Linph_Diag	PLR_Diag	NLR_Diag	mg_m2	BMIpre	Type_CT	CT_CTneo	cycles_CTNeo	Weeks_CTneo	CT_TOTAL	CTneo_1	PlaT_CT1	Leucos_CT1	Neutrs_CT1	Lymph_CT1	CTneo_2	Plaq_CT2
73	1	0	1	1	1	1	19.31	11.42	2.3	1	1	2	1	1		1	30	2	2	0	1	0	1	5	1	0			1.22	297	9.1	5.28	2.72	109.191	1.94118	1.99	35.5	3	1	2	6	2	2008-11-20	285	6.56	2.99	2.55	2008-12-11	270
67	1	0	1	1	1	1	78.83	20.72	16.9	1	1	3	1	1		2		2	3	0	1	1	0	5	0	0		13.7		512	9.8	5.57	3.45	148.406	1.61449	1.57	23.8	3	1	3	9	3	2009-06-22	512	9.8	5.57	3.45	2009-07-13	365
76	0	1	1	1	1	1	18.8	17.11	4.5	1	1	3	1	1		3	40	2	2	0	1	1	1	5	1	1		2.1	7.76	290	3.9	1.79	1.64	176.829	1.09146	1.73	23.3	3	1	3	9	3	2011-11-07	290	3.9	1.79	1.64	2011-11-28	411
70	0	1	1	1	1	1	14.67	10.31	10.88	1	1	3	0	1		2		2	2	0	1	0	0	5	0	1		0	0	212	6.5	4.17	1.63	130.061	2.55828	2.09	34.3	3	1	3	9	6	2009-12-22	212	6.5	4.17	1.63	2010-01-13	186
53	0	1	1	1	1	1	58.19	33.92	9.06	1	1	2	0	1		1	80	2	1	0	1	0	0	5	0	0	0.6	0.5	1.5	342	5.5	3.14	1.88	181.915	1.67021	2.07	26.3	3	1	3	9	7	2010-01-26	342	5.5	3.14	1.88	2010-02-16	267
68	1	0	1	1	1	1	60.74	22.01		1	0	3	1	1		2		1	3	0	1	0	1	0	0	0		0.5	2.67	413	5.6	3.32	1.8	229.444	1.84444	1.51	23.3	3	1	4	12	7	2008-07-02	413	5.6	3.32	1.8	2008-07-23	427
70	0	1	1	1	1	1	6.37	2.53	1.8	1	1	3	1	1		1		2	2	0	1	1	0	0	0	0	4.5	6.1		454	7.7	4.63	2.07	219.324	2.23671	2.14	35	3	1	3	9	3	2011-12-30	454	7.7	4.63	2.07	2012-01-24	285
58	0	1	1	1	1	4	179.73	183.8	81.19	1	1	5	1	1		1		2	2	0	0	0	0	5	0	0		3.33	3.93	400	8.7	6.42	1.22	327.869	5.26229	1.96	25.7	3	1	2	6	6	2006-08-14	400	8.4	6.42	1.22	2006-09-04	299
66	0	0	1	1	1	1	89.09		12.78	1	1	3	0	1		2	85	1	3	0	1	0	0	5	0	1				476	7.2	5.22	1.06	449.057	4.92453	1.97	29.6	3	1	2	6	5	2007-04-27	425	7.5	5.05	1.08	2007-05-18	374
71	0	0	1	1	1	4	105.58	113.1	70.81	1	2	3	0	1		1		1	3	0	0	0	0	5	0	1				226	6.7	4.83	1.53	147.712	3.15686	1.8	21.6	3	1	2	6	2	2007-05-25	226	6.7	4.83	1.53	2007-06-15	185
68	0	1	1	1	0	5	161.93		58.66	1	2	3	1	1		2		2	2	0	1	0	1	5	0	1		0.4		511	6.8	4.99	0.91	561.538	5.48352	2	28	3	1	3	9	3	2005-11-25	511	6.88	4.99	0.99	2005-12-16	549
62	0	0	1	1	1	1	14.51		22.77	1	0	5	1	1		2		1	3	0	1	0	0	5	0	0	20.7	1.7		363	7.4					1.86	27.4	3	10	3	9	3	2005-05-16					2005-06-06
57	0	0	0	1	1	1	68.3		10.4	1	1	3	1	1		1		1	3	0	1	0	0	5	0	0		2.4		257	5	2.51	1.97	130.457	1.27411	1.9	26.7	3	1	3	9	3	2005-06-22	257	5	2.51	1.97	2005-07-12
40	0	0	1	1	0	5	110.74			1	2	4	1	1		1		1	3	0	1	0	0	5	0	0				241	6.1	4.22	0.25	964	16.88	1.9	23.9	3	1	2	6	5	2006-01-19	241	6.1	4.22	4.1	2006-02-09	308
38	0	1	1	1	1	2	8.59		3.98	1	2	3	1	1		1		1	3	0	1	0	0	5	0	1				250	6.5	4.64	1.36	183.824	3.41176	1.69	20.7	3	1	2	6	4	2006-01-24	250	6.5	4.64	1.36	2006-02-14	235
51	0	1	1	1	1	1			0	1	1	4	1	1		1		2	3	0	1	0	0	5	0	1	119			303	7.6	6	0.99	306.061	6.06061	1.63	21.6	3	1	2	6	5	2006-05-19	303	7.6	6	0.99	2006-06-09	498
60	1	0	1	1	1	1	103.92		35.05	1	1	3	0	1		2		1	3	1	1	0	1	5	0	1				261	3.8	1.98	1.16	225	1.7069	1.46	19.1	3	1	2	6	2	2006-06-09	261	3.8	1.98	1.16	2006-06-30	355
76	0	0	1	1	1	1	70.09		18.94	1	1	3	1	1		1		2	2	0	1	0	1	5	0	0				246	8.8	6.51	1.16	212.069	5.61207	1.82	25.5	3	1	2	6	2	2006-07-12	246	8.8	6.51	1.46	2006-08-02	297
68	0	0	1	1	1	2	5.07		0	1	1	3	1	1		1	13	2	2	0	1	0	0	5	0	0				252	5.3	2.81	2.03	124.138	1.38424	1.91	27.9	3	1	2	6	2	2006-11-21	252	5.3	2.81	2.03	2006-12-12	358
42	0	0	1	1	1	1	6.46		0	1	1	2	0	1		1	7	1	3	0	1	0	1	5	0	0	0	5.2	0.79	257	16.8	12.83	2.18	117.89	5.88532	2.1	30.7	3	1	2	6	3	2006-12-21	257	16.8	12.83	2.18	2007-01-12	266
68	0	1	1	0	1	4	21.28	36.25	17.71	1	1	3	1	1		2		2	2	1	1	0	0	1	0	0	9.4	1.9	11.55	345	6.56	3.67	2.04	169.118	1.79902	1.92	25.1	3	1	4	12	6	2007-07-31					2007-08-21	322
73	0	0	1	0	1	4			48.03	1	1	3	1	1		1		2	3	0	1	0	0	5	0	0				212	7.9	6.96	0.75	282.667	9.28	1.81	29.7	3	1	2	6	2	2007-09-24	212	7.9	6.96	0.75	2007-10-15	246
65	1	0	1	1	1	7	83.39		20.01	1	2	3	1	1		2		1	3	1	1	1	1	5	0	0				364	9.9	7.63	1.49	244.295	5.1208	1.77	38.3	3	1	2	6	2	2007-09-29	334	12.4	6.9	1.54	2007-10-19	293
62	0	0	1	1	1	1	11.89	4.37	0	1	1	3	0	1		2		1	3	0	0	0	1	5	0	0		3.6	5.61	318	3.9	2.01	1.37	232.117	1.46715	1.85	25.6	3	1	2	6	2	2008-05-16					2008-06-06	231
42	0	0	1	1	1	1	5.01	0	0	1	1	2	0	1		1	30	2	2	0	1	1	1	5	0	0			5.76	198	12.5	10	1.6	123.75	6.25	1.83	23.7	3	1	2	6	5	2008-08-01					2008-08-22	353
68	0	0	1	1	1	6	36.27		16.03	1	2	3	0	1		2		1	3	0	0	0	0	0	0	0				219	5.3	2.6	1.89	115.873	1.37566	2	30.1	3	1	3	9	3	2009-01-14	219	5.3	2.6	1.89	2009-02-05	251
45	1	1	1	1	1	4	69.48	22.06	51.09	1	0	3	1	1		1		1	3	1	1	0	0	0	0	1	22.7	2.8	31.84	255	7.5	5.86	1.1	231.818	5.32727	1.35	16	3	1	3	9	3	2009-05-25					2009-06-15
36	1	1	1	1	1	4				1	1	3	1	1		2		1	3	0	1	1	0	5	1	1				150	4.1	2.03	1.73	86.7052	1.17341	1.79	28.2	3	1	3	9	3	2009-06-05					2009-06-26	217
41	1	0	1	0	1	4				1	2	5	1	1		3		1	3	1	1	0	0	5	0	1				272	6.1	3.49	1.91	142.408	1.82723	1.47	17.3	3	1	3	9	6	2009-07-24					2009-08-14
51	0	0	1	1	1	4	97.59	58.86	69.83	1	1	3	1	1		2		2	2	1	1	0	1	5	0	1	17.6	2.1	1.1	378	11.6	7.79	2.71	139.483	2.87454	2.17	35.5	3	1	3	9	3	2010-06-01					2010-06-22	424
60	1	1	1	1	1	1	61.8	99.42	34.14	1	1	2	0	1		1		1	3	0	1	0	0	0	0	1	5.4	0	1.24	267	7.37	3.31	2.69	99.2565	1.23048	1.56	24.1	3	1	3	9	6	2010-11-26					2010-12-17	358
42	0	0	1	1	1	1	97.99		30.16	1	2	3	1	1		1		2	2	0	1	0	1	0	0	0	9.9	2	1.78	367	10.3	5.79	3.56	103.09	1.6264	2.02	31.1	3	1	3	9	7	2011-02-24					2011-03-17	336
70	0	0	0	1	1	2	103.11		20.42	1	0	3	1	1		1		1	3	0	1	0	1	5	0	0	15.1	9.2	1.19	207	7.86	4.84	2.22	93.2432	2.18018	1.96	24.6	3	1	3	9	3	2012-01-10					2012-01-31
62	1	1	1	1	1	1	27.63	13.06	11.56	1	2	3	1	1		1		1	3	0	0	0	0	0	0	1	106.7	2.7		212	7.8	2.76	4.32	49.0741	0.638889	2.01	31.2	3	1	4	12	8	2011-11-25	174	8	3.24	4.05	2011-12-16
55	0	1	1	1	1	2	26.63	10.76	7.34	1	2	4	1	1		2		1	3	1	1	1	1	0	0	1				324	10.8	7.9	2.3	140.87	3.43478	2.05	31.8	3	1	5	15	5	2008-01-04	317	9.2	7.02	1.31	2008-01-29	190
37	0	0	1	1	1	1	26.92			1	2	3	1	1		2		1	3	0	1	1	0	0	0	0				317	7.51	6.22	2.25	140.889	2.76444	1.93	22.7	3	1	3	9	3	2008-07-17	255	9.2	5.24	3.17	2008-08-07
61	0	0	1	1	1	7	39.7	39.1	10	1	1	4	1	1		2		2	2	0	0	0	0	0	0	0	0	16.4	8.25	220	7.5	4.75	1.95	112.821	2.4359	2.07	29.9	1	2	3	6	7	2009-07-13	220	7.5	4.75	1.95	2009-07-27	197
72	0	1	1	1	1	4	278		161.28	1	1	3	1	1		1		1	3	0	1	0	1	5	0	1	60.2	63.5								1.85	25	1	8	3	9	6	2009-09-07					2009-09-28
48	0	0	1	1	1	4				1	1	4	1	1		1		1	3	0	0	0	0	5	0	0		85.3	251.14	598	8	4.47	2.41	248.133	1.85477	1.92	26.1	3	4	4	16	6	2001-10-26	598	8	4.47	2.41	2001-11-23	407
67	0	0	1	1	1	1	19.99	8.2	12.29	1	1	4	1	1		1	70	2	2	0	1	1	1	5	0	0				282	9.6	5.84	2.53	111.462	2.3083	2	25.3	3	1	4	12	4	2012-06-25					2012-07-16	565
45	0	0	1	1	1	4	43.72		7.39	0	1	3	0	1		1	30	2	2	0	0	0	0	5	0	0				450	7.7	5.4	1.54	292.208	3.50649	1.76	22.2	3	1	2	6	4	2006-11-16					2006-12-07	387
47	0	1	1	1	1	4	24.54	22.53	33.6	1	1	3	0	1		2		1	3	1	1	0	0	5	0	1		1.1	72.4	319	5.6	2.95	1.52	209.868	1.94079	2	24.4	3	1	4	12	8	2007-02-02					2007-02-23	355
52	0	1	1	0	0	5				1	2	3	1	1		1		1	3	0	1	0	0	5	0	1				333	9	5.85	2.4	138.75	2.4375	1.94	21.8	3	1	2	6	4	2007-03-07					2007-03-28
57	0	0	1	1	1	2	26.63	10.76	7.34	1	1	3	1	1		2	25	2	2	0	1	0	0	5	1	0				183	8.6	5.55	2.47	74.0891	2.24696	1.96	27.4	3	1	4	12	4	2012-06-11					2012-07-02	185
69	1	1	1	1	1	4				1	1	3	1	1		1		1	3	0	0	0	0	5	0	1	11	2.85	3.6	237	7.35	5.45	1.51	156.954	3.60927	1.57	18.6	1	5	4	8	4	2014-01-09	276	7.01	4.3	2	2014-01-23	227
71	0	0	1	1	1	7				1	0	4	1	1		2		2	2	1	1	0	0	0	0	0	2.96	11.12	172	355	12.79	8.59	2.67	132.959	3.21723	1.89	24.2	1	5	4	8	4	2013-09-27	355	12.79	8.59	2.67	2013-10-11	218
64	0	0	1	1	1	1				1	1	2	0	0	2	0	100	2	2	0	1	0	0	0	0	0				259	5.8	3.9	1.25	207.2	3.12	2	23.8	3	1	3	12	3	2011-10-22	228	5.9	4.25	0.96	2011-11-11	240
56	0	0	1	1	1	2				1	2	2	1	0	2	0	60	1	3	0	1	0	0	5	0	0										1.9	25.1	3	7	5	15	5	2005-01-15					2005-02-05
66	0	0	1	1	1	1				1	1	4	1	0	3	0	70	2	1	0	1	0	0	0	0	0		54	6.65	169	8.1	5.97	1.3	130	4.59231	1.97	27.2	3	1	3	12	3	2012-04-16					2012-05-07	179
60	0	0	1	1	1	6				0	2	4	1	0		0		1	3	0	1	0	0	5	0	0				268	7	4.43	2.04	131.373	2.17157	2	32.8	3	1	2	6	2	2006-04-12					2006-05-03	229
54	0	0	1	1	1	4				0	2	3	1	0	1	0		2	3	0	0	0	0	5	1	0		154		269	4.6	3.2	1.1	244.545	2.90909	1.86	25.7	3	1	3	6	3	2005-10-28	302	5.2	327	1.24	2005-11-18	324
70	0	0	1	0	1	5				1	1	2	1	0	1	0	100	1	5	0	1	0	0	5	0	0		5.3		278	6	4.14	1.37	202.92	3.0219	2.01	33.6	3	1	2	6	5	2006-08-24					2006-09-15	293
62	0	1	1	1	1	1				1	1	3	1	0	3	0	80	2	2	0	0	0	0	0	0	0	147.8	5.3		497	6.6	3.51	2.43	204.527	1.44444	1.78	24.7	3	1	2	6	2	2006-10-10	414	6.4	3.54	2.17	2006-10-30	628
55	1	1	1	1	1	1				1	1	2	1	0	2	0		1	3	0	1	0	0	5	0	0				390	9.2	5.68	2.41	161.826	2.35685	1.63	19	3	1	2	6	5	2006-11-23	360	12.1	8.67	2.05	2006-12-14	331
44	0	1	1	0	1	5				1	1	3	1	0	3	0	70	2	2	0	1	0	0	5	0	0	2.5	1.36		220	5.4	2.7	1.9	115.789	1.42105	2.08	28.4	3	1	2	6	2	2012-01-04					2008-01-25	222
56	0	1	1	1	1	1				1	1	3	1	0	3	0	40	2	2	0	1	0	0	5	1	0				270	7.9	4.97	2.11	127.962	2.35545	2.07	29.4	3	1	3	9	5	2010-09-07					2010-09-27	242
31	0	0	1	1	0	5				1	1	3	1	0	1	0	120	1	3	0	1	0	0	5	1	0				295	7	4.14	2.33	126.609	1.77682	2.02	31.5	3	1	2	6	5	2008-01-15					2008-02-07	208
40	1	0	1	0	0	5				1	1	3	0	0	3	0		1	3	0	1	0	0	5	1	1				214	5.7	3.31	1.55	138.065	2.13548	1.7	22.9	3	1	2	6	5	2008-03-07					2008-03-28	220
55	0	0	1	1	0	1				1	1	3	1	0	1	0	70	1	3	0	1	0	0	1	0	0		1	8.37	223	7.2	4.73	1.79	124.581	2.64246	2.33	35.5	3	1	4	12	7	2008-09-16					2008-10-09	240
50	0	1	1	1	0	7				1	1	3	1	0	2	0	100	2	2	0	1	0	0	0	0	0		37	18.99	229	10.8	7.44	2.53	90.5138	2.94071	1.84	20.4	3	1	5	15	5	2008-09-23					2008-10-17
44	0	0	1	1	1	7				1	1	3	1	0	1	0	70	2	2	0	1	0	0	0	0	0		11.2	1.29	278	4.66	2.68	1.3	213.846	2.06154	1.75	19.5	3	6	2	6	2	2009-01-12	219	5.4	3.54	1.4	2009-02-03	334
52	1	1	1	1	0	5				1	1	3	1	0	3	0	100	1	2	0	1	1	0	0	0	0				264	5.8	3.35	1.78	148.315	1.88202	1.62	19.5	3	1	3	9	3	2009-01-14					2009-02-04	218
42	0	0	1	1	1	2				1	1	2	0	0	2	0	70	1	3	0	0	0	0	5	0	0		3.8	7.7	197	11	8.21	1.81	108.84	4.53591	1.81	24.2	3	1	3	9	6	2009-04-28	198	9.6	6.82	2.02	2009-05-20	178
65	0	0	1	1	1	1				1	1	2	0	0	1	0	90	1	3	0	1	0	0	5	1	0				174	6.1	3.94	1.6	108.75	2.4625	1.93	25.8	3	1	3	9	6	2009-06-12					2009-07-03	183
65	0	1	1	1	1	1				1	1	3	1	0	2	0	100	2	2	1	1	0	0	5	0	1	23.8	7		367	10.8	6.31	3.34	109.88	1.88922	1.75	20.5	3	1	3	9	3	2010-07-29					2010-08-19	483
50	0	1	1	1	0	5				1	1	2	0	0	1	0	50	1	3	0	1	1	1	5	1	1				176	4.9	2.75	1.51	116.556	1.82119	2.06	30.1	3	1	2	6	3	2008-02-04	180	4.4	2.42	1.25	2008-02-25	180
59	0	1	1	1	1	4				1	1	4	1	0		0	100	1	3	0	0	0	0	5	0	0	296.8	5.4		361	8.2	5.77	1.37	263.504	4.21168	1.92	24.5	3	1	2	6	3	2007-02-16					2007-03-08	330
81	0	1	1	1	1	1				1	1	3	1	0	3	0		1	3	0	0	0	0	5	0	0	28.2	3		349	9.2	5.54	2.79	125.09	1.98566	1.71	25.8	1	2	2	6	2	2006-03-10					2006-03-30	208
73	0	1	1	1	1	2				1	1	4	1	0	1	0	120	2	2	0	0	0	0	0	0	0				184	6.71	4.17	1.61	114.286	2.59006	1.81	27.2	3	6	4	8	4	2013-07-30					2013-07-15	170
56	0	0	1	1	1	1				1	2	4	1	0	3	0	70	1	3	0	1	0	0	0	1	0		1.69		244	7.16	4.48	2.02	120.792	2.21782	1.82	25	3	6	4	8	4	2014-06-26					2014-07-10	233
68	1	0	1	1	0	5				1	1	3	1	1		2		1	3	0	0	0	0	5	0	1	0	1.1	1	221	5.8	4.06	1.06	208.491	3.83019	1.5	19.5	3	4	3	12	5	2004-02-12	298	9.3	6.88	1.65	2004-03-10	246
63	0	0	0	1	0	5				1	0	3	0	1		2	12	1	3	0	1	0	1	5	0	0				187	5.4	2.15	2.57	72.7626	0.836576	2.07	31.1	3	1	3	9	6	2012-04-13					2012-05-03	170
69	0	0	1	1	0	5				1	1	2	0	1		2	22	2	2	0	1	1	1	5	0	0				181	5.6	2.85	2.17	83.4101	1.31336	2.27	33.3	1	5	4	8	4	2012-02-14	166	6.1	3.03	2.36	2012-02-29	155
81	1	0	1	1	1	4	14.3		7	1	0	3	1	1		2		2	2	0	1	0	1	0	0	0		2.5		417	6.1	3.96	1.56	267.308	2.53846	1.8	26.8	1	2	3	9	3	2008-02-29					2008-03-25	266
66	1	1	1	1	1	1	125.7		19.3	0	1	4	0	1		1		2	2	0	1	0	0	5	0	0		1.7	4.97	208	4.8	2.4	1.56	133.333	1.53846	1.77	20.6	3	1	5	15	6	2004-10-05	233	4.6	2.58	1.03	2004-10-29	218
70	1	0	1	1	1	1	48.9		10	1	1	4	1	0	2	0	10	2	2	0	0	0	0	5	0	0										1.69	25.2	3	1	3	9	6	2004-10-19					2004-11-09	241
41	1	0	0	0	1	5				1	0	5	1	0	2	0	30	1	2	0	1	0	0	0	1	0				265	13.4	7.75	4.43	59.8194	1.74944	1.85	25.9	3	1	3	9	6	2005-01-12	266	11.8	5.51	4.43	2005-02-03	388
62	1	0	1	0	0	5				1	1	4	1	0	2	0	120	1	3	0	0	0	0	0	0	0				408	5.9	4.14	1.14	357.895	3.63158	1.64	27.6	3	1	3	9	6	2005-01-12	408	5.9	4.14	1.14	2005-02-03	427
74	0	1	1	1	0	5				1	1	3	0	0	3	0	60	2	2	0	1	1	1	5	0	0				322	7.4	5.48	1.3	247.692	4.21539	1.68	21.3	3	1	3	9	3	2005-02-09					2005-03-03	436
58	0	1	1	1	1	7	12.6		4.1	1	1	3	1	0	3	0	30	2	2	0	0	0	0	5	0	0				249	10	6.92	1.92	129.688	3.60417	1.97	26.1	3	1	3	9	6	2005-08-01	205	8.5	5.28	1.76	2005-08-22	311
54	0	1	1	1	0	5				1	1	3	0	1		2		2	2	0	1	1	0	5	0	0				250	6.8	3.67	2.11	118.483	1.73934	1.89	28.5	3	1	3	9	6	2005-08-17	251	6.3	3.28	2.21	2005-09-05	276
76	1	0	1	0	0	5				1	2	4	1	1		2		2	3	0	1	0	1	5	0	0				396	9.7	7.28				1.48	25.2	3	1	2	6	2	2005-09-16	283	7.2	4.92	1.29	2005-10-07	145
71	0	0	1	1	0	5				1	1	1	0	1		1		2	2	0	1	0	1	5	0	0		1.2	3.37	246	6	3.47	1.78	138.202	1.94944	1.94	28.4	3	1	3	9	3	2005-01-19					2006-02-09	382
72	1	1	1	1	1	4	76.5		61.65	1	1	3	0	1		2		1	3	1	1	0	1	5	0	0				418	6.2	3.4	2.06	202.913	1.65048	1.74	28.8	3	1	5	15	8	2007-10-04					2007-10-25	368
65	0	0	0	1	1	1	2.5		0.7	1	1	3	1	1		1	20	2	2	0	1	0	1	0	0	0				178	6.2	3.8	1.73	102.89	2.19653	1.8	28.7	3	1	3	9	6	2011-02-10					2011-03-02	254
69	0	0	1	0	0	5				1	1	3	0	0	2	0	80	2	1	0	1	0	0	5	0	0				183	5.1	3.55	1	183	3.55	1.68	25.6	3	1	3	9	3	2008-03-28					2008-04-18	231
64	0	0	1	1	1	7	33.9		5.1	1	1	4	0	0	2	0	80	2	2	0	1	1	0	0	0	0				208	5.2	3.83	0.84	247.619	4.55952	1.87	25.6	3	1	4	12	6	2012-06-14					2012-07-05	280
40	1	0	1	1	0	5				1	1	0	0	0	3	0	20	1	3	0	1	1	1	0	0	0				388	5.6	3.9	1.28	303.125	3.04688	1.51	21.8	3	1	3	9	6	2008-09-08					2008-09-29	292
63	1	0	1	0	1	1				1	1	3	1	1		2	40	2	2	0	1	0	0	0	0	0	2.88	1.7		754	7.7	5.43	1.52	496.053	3.57237	1.65	30.9	3	1	3	9	6	2008-03-09	429	7.2	4.9	1.64	2009-03-30	317
66	0	0	1	1	1	1				1	1	2	0	1		2		1	2	0	1	0	1	0	0	0				316	9.5	5.88	2.26	139.823	2.60177	1.8	23	1	2	3	6	3	2011-06-30					2011-07-14	319
70	0	1	1	1	1	7	25.8		3.3	1	1	4	0	0	3	0	40	2	2	0	1	1	1	0	0	0	16	1		231	7.1	5.11	1.41	163.83	3.62411	1.89	25.6	1	5	4	8	8	2013-05-08					2013-05-21	210
82	0	0	1	1	0	5				1	2	4	1	0	2	0	70	2	2	0	1	0	0	0	0	0				231	6.1	4.57	1	231	4.57	1.92	23.9	1	5	2	4	2	2012-04-24					2012-05-08	169
72	0	1	1	1	1	2	7.5		0	1	1	3	0	1		1	46	2	1	0	1	0	1	5	0	0				347	10.7	7.5	2.03	170.936	3.69458	1.94	25	1	5	4	8	4	2011-10-06					2011-10-22	233
83	0	0	0	1	1	2	9.1		6	1	1	3	0	1		1	30	2	2	0	1	0	1	5	0	0				243	6.8	4.25	1.6	151.875	2.65625	1.88	29.8	1	2	3	6	3	2009-09-18					2009-10-02	231
63	0	1	1	1	1	7				1	2	4	1	0	2	0	80	2	3	0	1	0	0	5	0	0				220	6.3	4.35	1.32	166.667	3.29546	1.71	23.8	3	4	2	8	2	2001-06-19	209	6.6	4.46	1.19	2001-07-19	156
54	1	1	1	1	0	5				1	1	3	1	1		2		2	2	0	1	1	0	5	0	0				358	7.9	5.21	2.2	162.727	2.36818	1.51	19.3	3	1	3	9	3	2013-05-07					2013-05-28	406
83	0	1	1	1	1	1	119.3		38	1	2	4	1	1		2	100	1	3	1	1	0	1	0	0	0	11.3	1	932.1	145	6.68	4.32	1.65	87.8788	2.61818	1.72	22.1	1	5	4	8	4	2012-08-08					2012-08-22	138
52	0	1	1	1	1	2	5.1		2.6	1	1	4	0	1		2	37	2	2	0	1	0	1	0	0	0										2.18	30.9	3	6	4	8	4	2012-06-14					2012-07-05
68	0	1	1	1	1	1	8.3		4.8	1	2	3	0	1		1	20	2	2	0	1	0	1	0	0	0				286	9.6	7.53	1.15	248.696	6.54783	1.9	27.2	1	5	4	8	4	2013-05-01					2013-05-14	240
80	1	0	1	1	1	1	6.5		1.8	1	1	3	0	1		2	40	1	3	0	1	0	0	5	1	0				265	7.7	5.85	1.22	217.213	4.79508	1.86	37.3	1	5	4	8	4	2012-07-05					2012-07-19	218
71	0	0	1	1	1	1	2.6		0	1	1	2	1	0	3	0	8	2	2	0	0	0	0	5	0	0				237	6.7	4.23	1.59	149.057	2.66038	2.18	33.6	1	5	4	8	4	2013-02-08					2013-02-21	160
50	0	1	1	1	1	5				1	0	3	0	1		1		1	3	0	1	0	0	5	0	0				271	7.1	4.91	1.64	165.244	2.9939	1.73	23.3	1	5	4	8	8	2013-11-06					2013-11-21	218
74	1	1	1	1	1	1				1	1	3	0	1		1		1	3	0	1	0	0	0	0	0				191	3.7	2.14	1.24	154.032	1.72581	1.83	32.2	3	1	4	12	7	2011-08-23	170	2.7	1.45	0.96	2011-09-17	112
61	0	1	1	1	1	1			1	1	1	3	0	1		1		2	2	0	0	0	0	0	0	0				371	7.6	4.73	1.59	233.333	2.97484	1.73	23.1	1	2	2	4	2	2009-09-16	218	7.4	4.32	1.93	2009-09-30	197
62	0	0	1	1	0	5				1	1	3	1	0	2	0	150	1	3	0	0	0	0	5	0	0		1.6		253	12.2	7.43	3.33	75.976	2.23123	1.95	30.8	3	1	3	9	6	2004-08-10					2004-09-01	180
61	1	1	1	1	1	4				1	0	4	1	1		1		1	3	0	1	0	1	0	0	0				331	7.7	5.22	1.83	180.874	2.85246	1.52	24.8	3	4	6	24	6	2001-11-15	276	6.6	4.58	1.27	2001-12-12	247
58	0	0	1	1	1	4				1	0	5	0	1		2		1	3	0	1	1	0	0	0	0	2.17	43.2		248	11.2	7.33	2.88	86.1111	2.54514	1.61	23	1	7	3	12	6	2000-11-01	241	9.3	5.45	2.78	2000-11-29	267
71	1	0	1	1	1	4				1	1	3	0	1		2		1	3	0	1	1	1	0	0	1	0	2.4	1.64	334	5.7	2.74	2.38	140.336	1.15126	1.67	29.1	1	2	3	6	3	2009-10-02					2009-10-16	290
46	0	1	1	1	0	5				1	1	4	1	1		1		1	3	0	1	0	1	0	0	1	17	2.8	0	243	4.5	2.69	1.16	209.483	2.31897	1.62	23.4	1	4	3	9	3	2003-08-01					2003-08-22
54	1	0	1	1	1	4				1	1	4	0	1		2		1	3	1	1	1	0	5	0	1				144	5.1	2.98	1.64	87.8049	1.81707	1.55	18.7	3	1	3	9	3	2006-09-06	137	5.5	3.71	1.24	2006-10-02	204
54	0	0	1	1	0	5				1	1	3	0	1		1		1	3	0	1	1	0	0	0	1				278	6.8	4.41	1.55	179.355	2.84516	2.02	26.5	3	1	3	9	3	2009-01-13					2009-02-04	251
64	1	0	1	1	1	5				1	1	3	0	1		1		1	3	0	1	0	1	0	0	1										1.69	32	3	1	2	6	2	2009-02-13					2009-03-06	247
62	1	1	1	1	0	5				1	1	3	0	1		1		1	3	0	1	0	0	0	0	1				180	4.4	3.21	0.79	227.848	4.06329	1.68	22.8	3	1	3	9	3	2009-02-20					2009-03-13	207
61	0	0	1	1	1	7				1	2	4	1	1		1		1	3	0				0	0	1				212	9.66	6.23	2.06	102.913	3.02427	1.5	19.5	3	6	4	12	4	2014-02-20					2014-03-06	271
43	0	1	1	1	1	4				1	1	3	1	1		1		1	3	0	1	0	1	1	0	1		0.9	1.23	165	8.1	5.54	2.07	79.7101	2.67633	2.19	27.3	3	4	3	9	3	2004-03-22					2004-04-14	187
79	0	0	1	1	1	4				1	1	4	0	1		2	45	1	2	4	1	0	1	0	0	0	0.6	2.69		154	7.53	5.06	1.52	101.316	3.32895	1.8	26.6	1	5	4	8	8	2014-07-22	159	6.74	4.55	1.36	2014-08-05	152
76	0	0	1	1	1	1				1	1	4	0	1	3	1		2	2	0	0	0	0	0	0	0	5.62	2.43		247	7.64	4.66	1.9	130	2.45263	2.06	25.9	3	6	4	8	7	2014-07-22					2014-08-05	192
70	1	1	1	0	1	5				1	1	3	1	1		2		1	3	1	1	0	1	0	0	0		1.85		285	4.75	2.91	1.24	229.839	2.34677	1.55	21.1	3	6	4	8	7	2014-05-01					2014-05-20	211
37	1	0	1	1	0	5				1	2	3	0	1		1	40	1	3	0	1	0	1	0	0	0	5	0.3		252	4.62	2.24	1.92	131.25	1.16667	1.62	21.4	3	6	4	8	8	2014-05-19	320	7.91	5.32	1.98	2014-06-03	220
57	0	0	1	1	1	1				1	1	3	0	1		2	22	1	3	0	0	0	0	5	0	0				332	13.42	9.99	2.02	164.356	4.94555	1.64	18.8	1	5	4	8	4	2014-09-20	315	14.8	10.33	2.95	2014-10-04	340
73	0	0	1	1		1		6.5		1	1	4	1	0	3	0	60	2	2	0	0	0	0	0	0	0				219	7.4	4.96	1.48	147.973	3.35135	1.87	27	1	5	3	6	3	2012-09-27					2012-10-10	312
61	0	0	1	1	1	4				1		3	1	0	3	0		2	2	0	1	0	0	5	0	0				221	6.37	6.37	0.96	230.208	6.63542	1.98	26.8	3	1	2	6	5	2006-08-25					2006-09-15	236
[truncated: 417 more columns]
